# Supplementary material for: SMART: A Swing-Assisted Multiplexed Analyzer for Point-of-Care Respiratory Tract Infection Testing
Source: Biosensors (Basel). 2023 Feb 4;13(2):228. doi: 10.3390/bios13020228 (PMC9954503; doi:10.3390/bios13020228)
Supplement: Supplementary file 1 [file biosensors-13-00228-s001.zip]

Archive with 1 entries (1 files):
- biosensors-2153446-supplementary.pdf
